# Supplementary material for: Effects of Ferroptosis on the Metabolome in Cardiac Cells: The Role of Glutaminolysis
Source: Antioxidants (Basel). 2022 Jan 29;11(2):278. doi: 10.3390/antiox11020278 (PMC8868370; doi:10.3390/antiox11020278)
Supplement: Supplementary file 1 [file antioxidants-11-00278-s001.zip]

Archive with 1 entries (1 files):
- antioxidants-1527022-supplementary.pdf
